# Supplementary material for: Long-Term Outcomes and Causes of Death among Medullary Thyroid Carcinoma Patients with Distant Metastases
Source: Cancers (Basel). 2021 Sep 17;13(18):4670. doi: 10.3390/cancers13184670 (PMC8469864; doi:10.3390/cancers13184670)
Supplement: Supplementary file 1 [file cancers-13-04670-s001.zip]

Archive with 1 entries (1 files):
- cancers-1337598-supplementary.pdf
